# Supplementary material for: Antimycotic Effects of 11 Essential Oil Components and Their Combinations on 13 Food Spoilage Yeasts and Molds
Source: J Fungi (Basel). 2021 Oct 16;7(10):872. doi: 10.3390/jof7100872 (PMC8537543; doi:10.3390/jof7100872)
Supplement: Supplementary file 1 [file jof-07-00872-s001.zip]

Archive with 1 entries (1 files):
- jof-1397788-supplementary.pdf
